# Supplementary material for: Epidemiological and comparative genomic analysis of pathogenic Glaesserella parasuis from livestock agriculture in Shandong, China
Source: Front Microbiol. 2025 Oct 8;16:1698342. doi: 10.3389/fmicb.2025.1698342 (PMC12540521; doi:10.3389/fmicb.2025.1698342)
Supplement: Supplementary file 1 [file Supplementary_file_1.zip]

Archive with 4 entries (3 files):
- Supplementary/
- Supplementary/Supplementary Figure 1.docx
- Supplementary/Supplementary Figure 2.docx
- Supplementary/Supplementary Table.xlsx
