# Supplementary material for: Epidemiological and comparative genomic analysis of pathogenic Glaesserella parasuis from livestock agriculture in Shandong, China
Source: Front Microbiol. 2025 Oct 8;16:1698342. doi: 10.3389/fmicb.2025.1698342 (PMC12540521; doi:10.3389/fmicb.2025.1698342)
Supplement: Supplementary file 1 [file Supplementary_file_1.zip › Supplementary/Supplementary Table.xlsx]

## Sheet: Table S1
Table S1 The genomic characteristics of 45 isolates of H. parasuis
ID	Isolation date	Serotype	Location	Organism	Number of contigs	Size (M)	GC Content(%)	Genes	CDS	tRNAs	Accession
H1	2023.06	5	Weifang, China	H. parasuis	430	2.5	40.5	2766	2692	53	GCA_051236115.1
H2	2023.06	4	Weifang, China	H. parasuis	336	2.5	40.5	2728	2649	52	GCA_051236105.1
H3	2023.09	Untested typing	Weifang, China	H. parasuis	388	2.4	41.5	2617	2550	52	GCA_051236145.1
H4	2023.11	13	Weifang, China	H. parasuis	339	2.7	39.5	2834	2779	47	GCA_049339365.1
H5	2023.12	7	Weifang, China	H. parasuis	520	2.6	39.5	2787	2680	62	GCA_048848925.1
H6	2023.12	4	Weifang, China	H. parasuis	477	2.3	40.5	2612	2520	56	GCA_048922315.1
H7	2023.12	4	Weifang, China	H. parasuis	285	2.5	40	2608	2537	49	GCA_048922255.1
H8	2023.11	4	Qingdao, China	H. parasuis	584	2.4	40	2716	2633	55	GCA_048848965.1
H9	2024.01	13	Qingdao, China	H. parasuis	246	2.4	40	2482	2415	52	GCA_048848875.1
H10	2024.02	4	Qingdao, China	H. parasuis	509	2.4	40	2669	2593	60	GCA_048848885.1
H11	2024.03	7	Qingdao, China	H. parasuis	280	2.5	40	2611	2541	49	GCA_048922295.1
H12	2024.02	5	Linyi, China	H. parasuis	359	2.4	40.5	2602	2534	54	GCA_051236165.1
H13	2024.03	4	Linyi, China	H. parasuis	291	2.4	40	2491	2421	54	GCA_051236185.1
H14	2024.03	4	Linyi, China	H. parasuis	401	2.4	40.5	2580	2505	54	GCA_051236205.1
H15	2024.03	5	Linyi, China	H. parasuis	376	2.5	40.5	2754	2676	54	GCA_051236225.1
H16	2024.03	4	Jining,China	H. parasuis	283	2.3	40	2466	2384	56	GCA_051236245.1
H17	2024.04	12	Jining,China	H. parasuis	346	2.5	40	2672	2597	53	GCA_051236265.1
H18	2024.04	4	Jining,China	H. parasuis	349	2.4	40	2572	2502	52	GCA_051236285.1
H19	2024.01	7	Jining,China	H. parasuis	236	2.4	40	2589	2517	49	GCA_048848945.1
H20	2024.04	4	Dezhou, China	H. parasuis	233	2.3	40	2445	2363	56	GCA_048849165.1
H21	2024.08	4	Dezhou, China	H. parasuis	244	2.4	40	2646	2568	52	GCA_048849155.1
H22	2023.11	7	Dezhou, China	H. parasuis	313	2.5	40	2617	2542	52	GCA_048849115.1
H23	2024.05	4	Liaocheng,China	H. parasuis	249	2.2	40	2340	2263	53	GCA_048574535.1
H24	2024.08	13	Liaocheng,China	H. parasuis	743	2.5	40	2896	2811	53	GCA_048852505.1
H25	2024.08	4	Liaocheng,China	H. parasuis	186	2.4	40	2619	2543	52	GCA_048851065.1
H26	2024.02	4	Liaocheng,China	H. parasuis	616	2.5	40	2879	2777	54	GCA_048851105.1
H27	2024.08	1	Dezhou, China	H. parasuis	189	2.4	40	2448	2380	50	GCA_048851125.1
H28	2024.1	4	Liaocheng,China	H. parasuis	437	2.4	40	2551	2459	56	GCA_048851085.1
H29	2024.09	9	Weifang, China	H. parasuis	155	2.4	40	2374	2295	52	GCA_048851145.1
H30	2024.09	7	Weifang, China	H. parasuis	251	2.4	40	2496	2428	50	GCA_048851285.1
H31	2024.09	1	Weifang, China	H. parasuis	314	2.4	40	2545	2472	52	GCA_051236305.1
H32	2024.1	9	Weifang, China	H. parasuis	113	2.5	39.5	2563	2492	50	GCA_048851305.1
H33	2024.1	1	Weifang, China	H. parasuis	245	2.4	40	2486	2416	50	GCA_048851265.1
H34	2024.1	1	Liaocheng,China	H. parasuis	611	2.5	41	2793	2717	52	GCA_048922275.1
H35	2024.1	4	Jining,China	H. parasuis	247	2.4	40	2498	2432	53	GCA_048851325.1
H36	2024.1	4	Linyi, China	H. parasuis	312	2.4	40	2517	2447	52	GCA_048851345.1
H37	2024.1	9	Qingdao, China	H. parasuis	206	2.4	40	2486	2409	51	GCA_048851455.1
H38	2024.11	9	Qingdao, China	H. parasuis	166	2.4	40	2472	2404	51	GCA_048852465.1
H39	2024.1	9	Weifang, China	H. parasuis	161	2.4	39.5	2441	2370	50	GCA_048851445.1
H40	2024.11	9	Weifang, China	H. parasuis	214	2.4	40	2460	2385	52	GCA_048851485.1
H41	2024.1	11	Weifang, China	H. parasuis	207	2.4	40	2460	2389	50	GCA_048851505.1
H42	2024.11	11	Qingdao, China	H. parasuis	226	2.4	40	2478	2405	50	GCA_048851565.1
H43	2024.11	4	Liaocheng,China	H. parasuis	217	2.3	40	2443	2370	53	GCA_048851685.1
H44	2024.11	13	Weifang, China	H. parasuis	163	2.3	40	2354	2288	50	GCA_048851645.1
H45	2024.11	13	Qingdao, China	H. parasuis	163	2.3	40	2349	2283	50	GCA_048851665.1

## Sheet: Table S2
Table S2. Serotyping primer sequences for PCR amplification of H. parasuis
Primer	Primer sequences	Produce length/bp	Annealing temperature /°C
1-F	CTGTGTATAATCTATCCCCGATCATCAGC	180	60
1-R	GTCCAACAGAATTTGGACCAATTCCTG
2-F	CTAACAAGTTAGGTATGGAGGGTTTTGGTG	295	60
2-R	GGCACTGAATAAGGGATAATTGTACTG
3-F	CATGGTGTTTATCCTGACTTGGCTGT	650	53
3-R	TCCACATGAGGCCGCTTCTAATATACT
4-F	GGTTAAGAGGTAGAGCTAAGAATAGAGG	320	53
4-R	CTTTCCACAACAGCTCTAGAAACC
5-F	ATGCCAATAGAGAGATAGC	260	52
5-R	CCTGCCATATTATGA
6-F	GATTCTGATGATTTTTGGCTGACGGAACG	360	53
6-R	CCTATTCTGTCTATAAGCATAGACAGGAC
7-F	CTCCGATTTCATCTTTTCTATGTGG	490	53
7-R	CGATAAACCATAACAATTCCTGGCAC
8-F	GGAAGGGGATTACTACTACCTGAAAG	650	53
8-R	CTCCATAGAACCTGCTGCTTGAG
9-F	AGCCACATCAATTTTAGCCTCATCA	710	55
9-R	CCTTAAATAGCCTATGTCTGTACC
10-F	GGTGACATTTATGGGCGAGTAAGTC	790	55
10-R	GCACTGTCATCAATAACAATCTTAAGACG
11-F	CCATCTCTTTAACTAATGGGACTG	890	55
11-R	GGACGCCAAGGAGTATTATCAAATG
12-F	ATGGCTCACGATCCGAAAG	508	60
12-R	ATTTCCCTTTCCTAAACGC
13-F	GCTGGAGGAGTTGAAAGAGTTGTTAC	840	60
13-R	CAATCAAATGAAACAACAGGAAGC
14-F	GCTGGTTATGACTATTTCTTTCGCG	730	55
14-R	GCTCCCAAGATTAAACCACAAGCAAG
15-F	CAAGTTCGGATTGGGAGCATATATC	550	55
15-R	CCTATATCATTTGTTGGATGTACG

## Sheet: Table S3
Table S3 Primer sequences for amplification of ARGs in H. parasuis
Antimicrobial class	ARGs	Primer sequences	Produce length/bp	Annealing temperature /°C
Sulfonamides	sul1-F	GTGACGGTGTTCGGCATTCT	779	54
	sul1-R	TCCGAGAAGGTGATTGCGCT
	sul2-F	CGGCATCGTCAACATAACCT	721	54
	sul2-R	TGTGCGGATGAAGTCAGCTC
	sul3-F	GAGCAAGATTTTTGGAATCG	773	50
	sul3-R	CTAACCTAGGGCTTTGGA
Tetracyclines	tetA-F	GGCGGTCTTCTTCATCATGC	502	54
	tetA-R	CGGCAGGCAGAGCAAGTAGA
	tetB-F	CATTAATAGGCGCATCGCTG	930	54
	tetB-R	TGAAGGTCATCGATAGCAGG
	tetC-F	GCCGGAAGCGAGAAGAATCA	888	54
	tetC-R	GCTGTAGGCATAGGCTTGGT
Macrolides	erm(A)-F	ATGAACCAGAAAAACCCTAAAG	732	50
	erm(A)-R	TTAGTGAAACAATTTGTAACTATTG
	erm(B)-F	GAAAAGGTACTCAACCAAAT	639	50
	erm(B)-R	AGTAACGGTACTTAAATTGTTTAC
	erm(C)-F	AATCGGCTCAGGAAAAGG	562	50
	erm(C)-R	ATCGTCAATTCCTGCATG
Fluoroquinolones	gyrA-F	AGCGTTACCAGATGTGCGAGATG	620	54
	gyrA-R	TTGCCACGACCTGTACGATAAGC
	gyrB-F	TACATACGCTGTAGGTTCAAGGA	500	54
	gyrB-R	CAAGATAATACGGAAATGGAGC
	parC-F	AACTTCAACATTACCACTTAGCCCTCG	1445	54
	parC-R	TACCTCACCAAGCCTCGCCATCT
	parE-F	CGATAATTCCCTTGAAGTCGTTG	609	54
	parE-R	ATTGATCTGCTCGCCACCCTCTG
Aminoglycosides	aacC2-F	TCGGTTGGATGACAAAGC	572	54
	aacC2-R	TCTCAAGATAGGTGACGC
	aadB-F	TGTACAGTCTATGCCTCG	635	54
	aadB-R	CAAGACCTCAACCTTTTC
	aacC4-F	TCGTGCAATACGAATGGC	809	54
	aacC4-R	CAACGTCATCTCGTTCTC
	aphA1-F	ATGGGCTCGCGATAATGTC	600	54
	aphA1-R	CTCACCGAGGCAGTTCCAT
	strA-F	CCTGGTGATAACGGCAATTC	546	54
	strA-R	CCAATCGCAGATAGAAGGC
	strB-F	ATCGTCAAGGGATTGAAACC	509	54
	strB-R	GGATCGTAGAACATATTGGC
Amphenicols	floR-F	GCGATATTCATTACTTTGGC	425	54
	floR-R	TAGGATGAAGGTGAGGAATG
β-lactams	tem-F	GAGTATTCAACATTTTCGT	857	50
	tem-R	ACCAATGCTTAATCAGTGA
	shv-F	TCGCCTGTGTATTATCTCCC	768	54
	shv-R	CGCAGATAAATCACCACAATG
	ctx-F	GGCGTTGCGCTGATTAACAC	486	54
	ctx-R	TTGCCCTTAAGCCACGTCAC
	dha-F	ATCTGCAACACTGATTTCCG	360	54
	dha-R	TTACACTAGGGGAAGGTGACG
Trimethoprims	dfrA3-F	GATTGCAGCTTTGGCTCA	475	54
	dfrA3-R	TCAGCGCTGACGACTCAAG
	dfrA-1-15-16-F	TATTCCATGGAGYGCCAAAG	414	54
	dfrA-1-15-16-R	TTAACYCTTTTGCCAGATTTG

## Sheet: Table S4
Table S4 Primer sequences for amplification of virulence genes in H. parasuis
Virulence Gene	Primer sequences	Produce length/bp	Annealing temperature /°C
lsgB-F	ATGAATTTGATTATTTGTATGACTCCATTTC	969	54
lsgB-R	CTATTGGCATGTGTAGTCAATTACTTC
capD-F	ATGTTAATGCCATTAATTTATTCATTG	780	50
capD-R	TCGAACCGATAGAACCAGCAGCACCAGTC
vta1-F	TTTAGGTAAAGATAAGCAAGGAAATCC	406	54
vta1-R	CCACACAAAACCTACCCCTCCTCC
vta2-F	AGCTTATATTCTCAGCACAAGGTGC	294	55
vta2-R	CCACTGATAACCTACCCCCACAGAG
vta3-F	AATGGTAGCCAGTTGTATAATGTTGC	293	55
vta3-R	CCACTGTAATGCAATACCTGCACC
wza-F	ATGTGTAAGTTAACTAAAGCTCTTG	840	55
wza-R	AGCAATTGCTTCGGTTAACGTCATAC
hhdA-F	GGTTCTAGTTCACAAACAGCCAATAC	946	55
hhdA-R	GATATTTACCCCTGCCTTCATTGTATC
hhdB-F	ATCTTGCCCTGATTAGAGAGTAGGAGT	557	55
hhdB-R	GTGAATATAGCCCTTATCCAAATAGGC
ompP2-F	ATGAAAAAAACACTAGTAGCA	1077	50
ompP2-R	TTACCATAATACACGTAAACC
nanH-F	AGGGAGGCGAGAGTAAGAGG	304	55
nanH-R	CCGCTTTATTTCCAGAACCA
cdtA-F	CTTTGGATGTATCCGCCACT	301	55
cdtA-R	CACAACGATCCAAAGTCAGC
cdtB-F	CGTCCAGCCATAGGTATTCG	303	54
cdtB-R	GGCTTGATTCGCATTGTGTA
cdtC-F	CAGTGGCGACTTGTTGATGT	294	54
cdtC-R	CGGAGCAATGATCCAAAGAT
espP2-F	TGGGGTAACAGTGACGCATA	299	54
espP2-R	AAATCACTTCCGCTTGTGGT

## Sheet: Table S5
Table S5 Statistical information of H. parasuis positivity rate and isolation rate in Shandong Province, China
Place	Seasons	Number of samples	Number of positive samples	Positivity rate	Number of isolated strains	Isolation rate
Weifang	Spring	162	16	20.27% (148/730)	16	2.19% (16/730)
	Summer	164	8
	Autumn	200	56
	Winter	204	68
Qingdao	Spring	40	6	26.53% (52/196)	8	4.08% (8/196)
	Summer	16	2
	Autumn	70	20
	Winter	70	24
Linyi	Spring	46	4	14.90% (31/208)	5	2.40% (5/208)
	Summer	52	1
	Autumn	54	12
	Winter	56	14
Jining	Spring	44	2	18.81% (38/202)	5	2.48% (5/202)
	Summer	40	2
	Autumn	58	16
	Winter	60	18
Dezhou	Spring	64	2	10.81% (40/370)	4	1.08% (4/370)
	Summer	68	2
	Autumn	104	14
	Winter	134	22
Liaocheng	Spring	56	4	13.55% (55/406)	7	1.72% (7/406)
	Summer	70	1
	Autumn	136	22
	Winter	144	28
Toal	Spring	412	34	8.25% (34/412)	45	2.13% (45/2112)
	Summer	410	16	3.9% (16/410)
	Autumn	622	140	22.51% (140/622)
	Winter	668	174	26.05% (174/668)
	Total	2112	364	17.23% (364/2112)

## Sheet: Table S6
Table S6 GC and size information for prophages
ID	Intact prophage		ID	Questionable prophage		ID	Incomplete prophage
	GC（%）	Size(bp）		GC（%）	Size(bp）		GC（%）	Size(bp）
H1	41.68	34.6	H2	38.69	28.3	H1	39.23	8
	42.24	32.2		39.93	19.4	H2	42.76	9.7
	42.23	23.3	H3	42.03	15.4		39.94	6.3
H2	41.19	26.7		42.19	8	H4	40.71	7.3
	42.2	31.4	H4	40.61	8.1		40.71	7.3
	42.15	16.9	H5	40.1	22.9	H6	41.82	15.4
	41.14	16.3		40.78	8.9	H7	39.23	8
	40.4	15.3	H6	41.58	12.6	H11	39.24	8
	41.21	14.4		39.64	8.6	H12	40.1	12.4
H3	39.6	45.8	H7	41.87	11.1		40.11	14.5
	42.06	24.5		42.43	20.9		42.57	10.8
H4	42.02	26	H9	42.61	20.6		40.75	5.8
	42.49	20.6		40	9.1	H13	41.42	13
	41.98	11.1	H10	42.03	15.4		42.74	11.4
H5	42.5	20.6	H12	40.64	25.7	H14	38.97	22.7
	41.91	19.5	H13	39.43	27.1		40.18	6.8
H6	40.74	23.6		40.88	12.4	H15	42.76	9.7
	41.8	27.2		40.7	5.7		39.92	6.3
	39.16	12.1	H14	43.86	7.9	H16	37.32	8.1
H7	41.98	19.5		40.54	10.8	H17	39.23	8
	41.68	34.6	H15	38.69	28.3	H18	40.47	33.2
H8	41.87	13.3		40.22	22	H19	39.23	8
	42.31	22.9	H21	38.69	28.3	H20	37.32	8.1
	42.1	19.5		40.22	22	H21	42.76	9.7
H9	39.89	52.5	H22	39.97	14.3		39.92	6.3
	41.99	19.5	H23	40.39	9.3		42.82	5.3
H10	41.99	19.5		41.71	8.7	H22	39.97	32.6
	39.6	45.8	H25	38.69	28.3	H24	39.23	8
H11	41.98	19.5		40.22	22	H25	42.76	9.7
	41.68	34.6	H26	40.28	8.9		39.92	6.3
	42.24	32.2		39.93	19.4	H26	40.29	13.2
H12	41.86	39.2		41.28	6.6		40.69	9.3
	41.92	17.4		38.69	28.3	H27	40.36	33.1
H13	42.27	20.7	H28	41.79	12.1	H28	41.22	10.5
H14	42.25	25	H29	41.34	18.7	H31	40.47	33.2
H15	41.19	26.7	H30	41.55	10	H32	40.71	7.3
	42.2	31.4	H32	40.12	21.9	H35	40.1	12.4
	42.15	16.9	H35	40.7	26.1		40.11	14.5
	41.13	16.3	H36	39.44	27.1		42.71	12.7
	40.4	15.3		40.88	12.4		40.75	5.8
	41.21	14.4		40.7	5.7	H36	41.42	13
H16	41.93	33.9	H40	43.81	8		42.74	11.4
	42.25	32.6		42.95	4.6	H37	41.04	6.7
	38.55	17	H41	43.86	7.9		38.8	22.8
	41.13	21.9		42.95	4.6	H38	41.07	13.8
H17	41.68	34.6	H42	43.81	8		41.09	8.4
	42.24	32.2		42.95	4.6	H39	41.39	15.5
	42.24	23.1	H43	43.86	7.9		41.04	6.7
H18	42.34	26.6		40.54	10.8	H40	38.79	21.1
	42.33	23.3	H44	39.87	19.9		40.67	5.4
	41.87	13.3		41.98	18.2	H41	38.8	21.1
H19	41.68	34.6		39.2	16.8		40.67	5.4
	42.24	32.2	H45	39.87	19.9	H42	38.79	21.1
	42.23	23.3		41.98	18.2		40.67	5.4
H20	41.93	33.9				H43	38.97	22.7
	42.25	32.6					40.18	6.8
	41.13	21.9				H45	39.2	16.8
	38.53	17
H21	41.19	26.7
	42.2	31.4
	39.68	19
	42.15	16.9
	40.4	15.3
	41.42	14.6
H22	39.98	35
	42.31	33.6
	42.22	23.1
H23	42.25	25.2
	41.23	23.5
	38.5	13.4
H24	41.98	19.5
	41.68	34.6
	42.24	32.2
H25	41.21	26.7
	42.2	31.4
	42.15	16.9
	41.13	16.3
	40.4	15.3
	41.21	14.4
H26	42.73	14.7
	42.2	31.4
H27	40.37	30.2
	41.93	26.3
	42	19.5
H28	40.93	45.9
H29	41.01	42.4
	39.29	37.3
H30	42.05	19.4
	41.04	17.2
H31	40.66	30.3
	42.12	24.5
	42.34	26.6
H32	40.06	50.5
	41.46	39
H33	40.43	30.2
	41.94	29.4
	42.35	23
H34	42.08	18.9
	41.87	13.3
	42.03	25.5
H35	41.85	39.2
	41.92	17.4
H36	42.27	20.7
H37	41	25.4
	41.81	19.1
H38	41.32	58.2
	39.62	33.5
H39	41.44	39.1
	39.75	36.8
H40	41.12	53.5
H41	41.12	53.5
H42	41.29	47.2
H43	42.27	24.8
H44	40.8	17.9
	42.14	19
H45	40.8	17.9
	42.14	19
Note: Table S6 Prophage prediction information; The values in the table represent either the GC content value or the region length value of a prophage.

## Sheet: Table S7
Table S7 Reference strain information of 100 strains of H. parasuis
ID	Accession	Isolation source	Geographic location	Collection date	Assembly level	ST
16SD2A1	GCA_030664165.1	Nose	Shandong	2016	Scaffold	530
17SD1C1-1	GCA_030664235.1	Nose	Shandong	2017	Scaffold	300
17SD1B8	GCA_030664105.1	Nose	Shandong	2017	Scaffold	300
18SD1B29	GCA_030664065.1	Nose	Shandong	2018	Scaffold	300
16SD1T5	GCA_030664135.1	Nose	Shandong	2016	Scaffold	534
17SD1C2	GCA_030664225.1	Nose	Shandong	2017	Scaffold	544
18SD1B20	GCA_030663825.1	Nose	Shandong	2018	Scaffold	185
H16SD2BY1	GCA_030662475.1	Nose	Shandong	2016	Scaffold	178
H16SD1BY26	GCA_030662515.1	Nose	Shandong	2016	Scaffold	300
H17SD101-1	GCA_030662275.1	Nose	Shandong	2017	Scaffold	300
H16SD1AY1	GCA_030662415.1	Nose	Shandong	2016	Scaffold	300
H16SD1TZ2	GCA_030662495.1	Nose	Shandong	2016	Scaffold	537
H16SD2AY1	GCA_030662355.1	Nose	Shandong	2016	Scaffold	300
H16SD1BY1	GCA_030662455.1	Nose	Shandong	2016	Scaffold	185
H17SD2BY8-2	GCA_030661835.1	Nose	Shandong	2017	Scaffold	-
H17SD1BY9	GCA_030661875.1	Nose	Shandong	2017	Scaffold	300
H17SD1BY21	GCA_030662005.1	Nose	Shandong	2017	Scaffold	300
H17SD1BY32	GCA_030661805.1	Nose	Shandong	2017	Scaffold	300
H17SD1BY27	GCA_030661885.1	Nose	Shandong	2017	Scaffold	300
H17SD2BY21-1	GCA_030661855.1	Nose	Shandong	2017	Scaffold	-
H17SD1AY2	GCA_030661935.1	Nose	Shandong	2017	Scaffold	300
H17SD1BY23	GCA_030661915.1	Nose	Shandong	2017	Scaffold	300
peng51	GCA_030659195.1	Nose	Shandong	2017	Scaffold	293
zp11	GCA_030659295.1	Nose	Shandong	2016	Scaffold	306
zp14	GCA_030659155.1	Nose	Shandong	2017	Scaffold	293
zp37	GCA_030658235.1	Nose	Shandong	2016	Scaffold	306
zp8	GCA_030657505.1	Nose	Shandong	2016	Scaffold	306
zp53	GCA_030657735.1	Nose	Shandong	2016	Scaffold	300
zp59	GCA_030658115.1	Nose	Shandong	2016	Scaffold	300
zp61	GCA_030658135.1	Nose	Shandong	2017	Scaffold	300
zp52	GCA_030657825.1	Nose	Shandong	2017	Scaffold	300
H16SD2BY4	GCA_037478115.1	Nose	Shandong	2016	Complete	306
YHP1818	GCF_017352235.1	Lung	Henan	2018	Complete	428
GHP1807	GCA_017352295.1	Lung	Jiangxi	2018	Complete	429
Z44	GCA_029762435.1	Lung	Fujian	2022	Complete	-
YHP1815	GCA_017352255.1	Lung	Henan	2018	Complete	287
GHP1808	GCA_017352275.1	Lung	Jiangxi	2018	Complete	431
LHDR_HPS_1_2	GCA_015832095.1	Lung	Jiangsu	2020	Complete	444
YHP170504	GCA_013285285.1	-	Henan	2017	Complete	288
GPS92 HBWH	GCA_029764595.1	Lung	Hubei	2021	Scaffold	246
GPS88 HNPDS	GCA_029764475.1	Lung	Henan	2021	Scaffold	688
GPS4 HBXC	GCA_029762655.1	Lung	Hubei	2017	Scaffold	635
GPS15 HBWH	GCA_029762915.1	Lung	Hubei	2017	Scaffold	291
H80	GCA_030388265.1	-	Hubei	2019	Complete	-
SH03	GCA_000740985.1	Lung	China	2013	Complete	-
GZ20170512	GCA_009831435.1	-	China	2017	Complete	285
vHPS7	GCA_011044295.1	-	China	2016	Complete	370
SC1401	GCA_001611775.1	Lung	China	2014	Complete	346
KL0318	GCA_000742795.1	-	China	2013	Complete	167
HPS-1	GCA_008330065.1	-	Guangzhou	2017	Complete	328
SCW0912	GCA_009707445.1	-	Sichuan	2019	Complete	24
EHP1804	GCA_016845695.1	-	Hubei	2018	Complete	279
XP11	GCA_028748045.1	Lung	Fujian	2022	Complete	-
HPS412	GCA_013373555.1	Lung	Fujian	2017	Complete	784
H61	GCA_044989565.1	-	Guangdong	2024	Scaffold	628
H69	GCA_044989545.1	-	Guangdong	2024	Scaffold	541
H62	GCA_044989595.1	-	Guangdong	2024	Scaffold	628
H71	GCA_044989455.1	-	Guangdong	2024	Scaffold	362
H70	GCA_044989525.1	-	Guangdong	2024	Scaffold	541
H73	GCA_044989485.1	-	Guangdong	2024	Scaffold	545
H68	GCA_044989585.1	-	Guangdong	2024	Scaffold	362
SN0403	GCA_009827935.1	Lung	Sichuan	2015	Scaffold	-
MS1001	GCA_009827965.1	Lung	Sichuan	2014	Scaffold	-
H134	GCA_009796905.1	-	China	2012	Scaffold	327
XJ1901	GCA_009827875.1	Lung	Sichuan	2016	Scaffold	637
H78	GCA_009797145.1	Spleen	China	2014	Scaffold	342
GPS32 HBWH	GCA_029763215.1	Lung	Hubei	2018	Scaffold	657
GPS96 HBXN	GCA_029764675.1	Lung	Hubei	2021	Scaffold	387
GPS7 HBHS	GCA_029762735.1	Lung	Hubei	2017	Scaffold	638
GPS2 GDHZ	GCA_029625665.1	Lung	Guangdong	2017	Scaffold	240
YT	GCA_001938365.1	Lung	Jiangsu	2008	Scaffold	161
GPS21 JXJJ	GCA_029763045.1	Lung	Jiangxi	2017	Scaffold	649
GPS112 HBSZ	GCA_029767415.1	Lung	Hubei	2021	Scaffold	707
CZ2501	GCA_009827955.1	Lung	Sichuan	2016	Scaffold	-
GPS70 HNNY	GCA_029763975.1	Lung	Henan	2020	Scaffold	-
GPS3 GDHZ	GCA_029762615.1	Lung	Guangdong	2017	Scaffold	634
GPS128 HBWH	GCA_029767705.1	Lung	Hubei	2022	Scaffold	387
Z93	GCA_030659355.1	Nose	Sichuan	2017	Scaffold	290
HPS41	GCA_030657795.1	Lung	Guangdong	-	Scaffold	490
HPS40	GCA_030658705.1	Lung	Guangdong	-	Scaffold	490
SP92	GCA_030661235.1	Nose	Sichuan	2017	Scaffold	292
H17CQ2BY41	GCA_030662335.1	Nose	Sichuan	2017	Scaffold	310
GHP1707	GCA_030662815.1	Lung	Jiangxi	2017	Scaffold	449
zp15	GCA_030659075.1	Nose	Sichuan	2017	Scaffold	294
XHP1806	GCA_030660235.1	Trachea	Hunan	2018	Scaffold	463
zp96	GCA_030658575.1	Nose	Sichuan	2017	Scaffold	294
zp23	GCA_030658245.1	Nose	Sichuan	2017	Scaffold	297
HPS23	GCA_030658915.1	Lung	Guangdong	-	Scaffold	-
zp58	GCA_030658185.1	Nose	Shandong	2017	Scaffold	314
zp47	GCA_030657835.1	Nose	Sichuan	2017	Scaffold	310
zp22	GCA_030659055.1	Nose	Sichuan	2017	Scaffold	296
HPS43	GCA_030657405.1	Lung	Guangdong	-	Scaffold	625
EHP1705	GCA_030663315.1	Trachea	Hunan	2017	Scaffold	497
YHP1825	GCA_030659385.1	Lung	Hunan	2018	Scaffold	506
HPS24	GCA_030657815.1	Lung	Guangdong	-	Scaffold	-
zp38	GCA_030658215.1	Nose	Sichuan	2017	Scaffold	317
EHP1805	GCA_030663255.1	Lung	Hubei	2018	Scaffold	500
SHP1802	GCA_030661115.1	Trachea	Shanxi	2018	Scaffold	505
H-1	GCA_044990055.1	-	Guangdong	-	Scaffold	185
H54	GCA_044989645.1	-	Guangdong	-	Scaffold	254
